# Supplementary material for: Looking beyond Self-Protection: The Eyes Instruct Systemic Immune Tolerance Early in Life
Source: Brain Sci. 2023 Aug 30;13(9):1261. doi: 10.3390/brainsci13091261 (PMC10526493; doi:10.3390/brainsci13091261)
Supplement: Supplementary file 1 [file brainsci-13-01261-s001.zip]

Archive with 7 entries (7 files):
- Data for Figure 1a and 1b.xlsx
- Data for Figure 2a and 2b.xlsx
- Data for Figure 3.xlsx
- Data for Figure 4.xlsx
- Data for Figure 5.xlsx
- Data for Figure 6e.xlsx
- Data for Figure 7b.xlsx
