# Supplementary material for: Looking beyond Self-Protection: The Eyes Instruct Systemic Immune Tolerance Early in Life
Source: Brain Sci. 2023 Aug 30;13(9):1261. doi: 10.3390/brainsci13091261 (PMC10526493; doi:10.3390/brainsci13091261)
Supplement: Supplementary file 1 [file brainsci-13-01261-s001.zip › Data for Figure 1a and 1b.xlsx]

## Sheet: Hoja1
Figure 1 a
Sighted = S
Birth enucleated = BE
	S day 1	S day 2	S day 3	S day 4		BE day 1	BE day 2	BE day 3	BE day 4
	28	23	14	0		21	10	12	5
	26	51	35	27		28	17	8	0
	56	17	9	7		9	15	0	0
	43	25	28	26		35	32	18	0
	46	27	23	12		19	5	0	0
	56	18	24	14		20	6	0	0
	51	35	30	29		13	1	3	0
	42	32	22	8		16	18	15	11

## Sheet: Hoja2
Figure 1 b
Sighted = S
Birth enucleated = BE
	S IL-1a	BE IL-1a	S IL-1b	BE IL-1b	S IL-2	BE IL-2	S IL-4	BE IL-4	S IL-6	BE IL-6	S IL-10	BE IL-10	S IL-12	BE IL-12	S IL-17a	BE IL-17a	S IFNg	BE IFNg	S TNFa	BE TNFa	S G-CSF	BE G-CSF	S GM-CSF	BE GM-CSF
	1994	1828	5.2	88.8	9.26	81.34	6.18	457.76	21.4	434.4	0	28.16	0	0	0	170	3.96	37.48	317.59	0	5.5	101.12	6.44	0
	2494	1616	0	147.74	22.44	58.06	116.24	251.5	83.3	216.3	0	0	0	0	85.56	15.92	126.18	68.9	0	0	18.48	51.22	25.78	115.46
	2158	2222	43.9	200.28	16.88	81.54	218.64	296.4	216	194.54	0	0	163.14	0	38.44	0	128.56	281.64	0	0	28.56	34.94	11.36	88.13
