# Supplementary material for: Looking beyond Self-Protection: The Eyes Instruct Systemic Immune Tolerance Early in Life
Source: Brain Sci. 2023 Aug 30;13(9):1261. doi: 10.3390/brainsci13091261 (PMC10526493; doi:10.3390/brainsci13091261)
Supplement: Supplementary file 1 [file brainsci-13-01261-s001.zip › Data for Figure 2a and 2b.xlsx]

## Sheet: Hoja1
Figure 2 a
Sighted = S
Birth enucleated= BE
SS, NC = Sighted, sensitized, not challenged		S day 1	S day 2	S day3	S day 4		BE day 1	BE day 2	BE day 3	BE day 4		SS, NC day 1	SS, NC day 2	SS, NC day 3	SS, NC day 4		BES NC day 1	BES NC day 2	BES NC day 3	BES NC day 4		SOSDC day 1	SOSDC day 2	SOSDC day 3	SOSDC day 4		BEOSDC day 1	BEOSDC day 2	BEOSDC day 3	BEOSDC day 4
BES, NC = Birth enucleated sensitized, not challenged		23	17	15	12		32	16	15	13		4	3	2	0		15	10	10	10		6	0	1	1		0	4	2	0
SOSDC = Sighted oxazolone sensitized, DNFB challenged		32	8	6	6		62	47	37	30		0	2	1	1		7	4	4	4		3	2	0	0		2	1	3	4
BEOSDC = Birth enucleated oxazolone sensitized, DNFB challenged		27	23	15	17		55	33	23	13		5	2	0	0		15	10	8	7		0	1	0	0		1	0	0	0
		28	41	30	15		55	42	39	34		6	5	0	0		9	6	6	5		7	5	4	0		3	0	0	0
		34	48	36	20		43	30	30	31		2	0	1	0		1	1	2	2		2	4	2	0		0	0	2	3
		42	23	20	19		45	33	33	33		3	3	9	5		0	0	0	5		6	3	6	10		2	0	0	1
		14	18	18	18		52	32	30	27		15	15	3	3		4	4	4	0		7	5	5	5		1	0	0	0
		31	50	42	36		57	50	38	22		3	0	0	0							1	0	3	5		1	0	0	0
							45	30	30	23		0	0	7	4							1	0	0	0		4	0	0	0
							40	30	26	21		5	3	0	0							0	4	3	3		3	0	1	2
																						2	1	0	0		5	5	3	0
																						4	1	1	1		6	3	3	2
																						3	3	1	0		1	1	0	0
																											0	2	5	2
																											4	2	4	2
																											0	4	0	0
																											6	0	5	2

## Sheet: Hoja2
Figure 2b
Sighted = S
Birth enucleated = BE
		S 1 hour	S 2 hours	S 3 hours	S 4 hours	S 5 hours	S 24 hours	S 48 hours		BE 1 hour	BE 2 hours	BE 3 hours	BE 4 hours	BE 5 hours	BE 24 hours	BE 48 hours
		15	16	22	36	26	33	13		8	11	6	9	16	5	3
		7	14	22	29	31	35	11		9	8	11	12	8	3	0
		8	11	20	29	21	18	7		9	9	23	30	32	31	28
		10	12	26	33	30	29	11		21	21	18	14	15	11	6
		7	14	18	15	16	11	8		25	28	26	23	24	13	7
		3	5	10	6	10	7	2		5	3	14	9	11	9	4
		5	5	6	12	9	4	0		11	12	16	13	12	12	14
		19	15	15	27	18	12	4
