# Supplementary material for: Looking beyond Self-Protection: The Eyes Instruct Systemic Immune Tolerance Early in Life
Source: Brain Sci. 2023 Aug 30;13(9):1261. doi: 10.3390/brainsci13091261 (PMC10526493; doi:10.3390/brainsci13091261)
Supplement: Supplementary file 1 [file brainsci-13-01261-s001.zip › Data for Figure 3.xlsx]

## Sheet: Hoja1
PD 10
Sighted = S
Birth enucleated = BE
	S, day 1	S, day 2	S, day 3	S, day 4	S, day 5		BE, day 1	BE, day 2	BE, day 3	BE, day 4	BE, day 5
	24	16	11	9	8		29	15	14	7	6
	15	14	7	14	9		35	18	8	7	9
	30	17	11	9	8		28	15	10	13	11
	23	24	10	6	10		31	12	9	4	7
	28	19	17	17	19		43	27	9	9	5
	31	13	8	4	8		19	12	6	7	2
	31	13	9	10	4		24	15	10	2	9
	33	17	15	10	12		25	9	6	7	6
	30	14	11	11	11		18	12	6	5	7

## Sheet: Hoja2
PD 30
Sighted = S
Birth enucleated = BE
	S day 1	S day 2	S day 3	S day 4	S day 5		BE day 1	BE day 2	BE day 3	BE day 4	BE day 5
	27	13	11	5	2		14	10	13	0	0
	13	14	8	6	2		11	7	9	2	1
	25	21	9	4	5		22	11	1	2	1
	21	10	9	6	4		25	4	4	5	2
	41	12	8	10	7		14	6	1	2	0
	32	12	10	7	4		21	11	8	5	1
	38	19	11	9	5		35	11	7	6	4
	45	23	10	12	4		24	7	7	6	4
	22	14	11	7	8		27	5	4	4	2
	26	10	8	11	3		34	12	7	5	6

## Sheet: Hoja3
PD 60
Sighted = S
Birth enucleated = BE
	S day 1	S day 2	S day 3	S day 4	S day 5		BE day 1	BE day 2	BE day 3	BE day 4	BE day 5
	14	22	33	20	10		27	27	41	39	53
	11	28	20	16	8		14	21	51	74	76
	12	9	22	26	7		16	34	40	66	36
	5	24	18	20	14		26	48	67	77	39
	40	40	32	34	26		19	28	53	69	52
	26	49	39	31	32		30	38	45	58	71
	28	33	29	8	14		13	29	47	47	29
	1	11	16	14	12		41	47	40	75	53
							22	23	22	32	34
							16	39	52	50	42
							16	25	43	27	17
