# Supplementary material for: Looking beyond Self-Protection: The Eyes Instruct Systemic Immune Tolerance Early in Life
Source: Brain Sci. 2023 Aug 30;13(9):1261. doi: 10.3390/brainsci13091261 (PMC10526493; doi:10.3390/brainsci13091261)
Supplement: Supplementary file 1 [file brainsci-13-01261-s001.zip › Data for Figure 4.xlsx]

## Sheet: Hoja1
Sighted = S
Adult enucleated = AE
	S	AE
	50	29
	47	35
	25	40
	33	50
	34	43
	63	37
	27	43
	37	34
	35	48
