# Supplementary material for: Looking beyond Self-Protection: The Eyes Instruct Systemic Immune Tolerance Early in Life
Source: Brain Sci. 2023 Aug 30;13(9):1261. doi: 10.3390/brainsci13091261 (PMC10526493; doi:10.3390/brainsci13091261)
Supplement: Supplementary file 1 [file brainsci-13-01261-s001.zip › Data for Figure 5.xlsx]

## Sheet: Hoja1
Birth enucleated + saline = BE +saline
Birth enucleated + L-703,606
	BE + saline	BE + L-703,606
	40	17
	28	18
	28	3
