# Supplementary material for: Looking beyond Self-Protection: The Eyes Instruct Systemic Immune Tolerance Early in Life
Source: Brain Sci. 2023 Aug 30;13(9):1261. doi: 10.3390/brainsci13091261 (PMC10526493; doi:10.3390/brainsci13091261)
Supplement: Supplementary file 1 [file brainsci-13-01261-s001.zip › Data for Figure 7b.xlsx]

## Sheet: Hoja1
Sighted = S
Birth enucleated =BE
	24 hrs			48 hrs			72 hrs			96 hrs
	S	BE		S	BE		S	BE		S	BE
	0.08	0.08		0.62	0.39		0.87	0.92		2.16	0
	0.05	0.01		0.14	0.49		1.14	0.71		0.18	0.33
	0.03	0.54		0.31	0		0.34	1.09		0.22	0.23
	0.25	0.3		0.57	0.4		1.29	1.07		0.04	0.5
	0.42	0.27		0.18	0.15		0.45	0.92		0	0.11
		0.05		0.44			0.14	0.11		0.81	0.39
							0.15	0.02
							0.05	0.04
